# Supplementary material for: How the west was won: genetic reconstruction of rapid wolf recolonization into Germany’s anthropogenic landscapes
Source: Heredity (Edinb). 2021 Apr 12;127(1):92–106. doi: 10.1038/s41437-021-00429-6 (PMC8249462; doi:10.1038/s41437-021-00429-6)
Supplement: Supplementary file 2 — Supplemental Material Tables S1-S5 [file 41437_2021_429_MOESM2_ESM.xlsx]

## Sheet: Table S1
Table S1 Further details on the 524 wolves identified in this study. For each individual genotype, a unique ID (e.g. GW001m) was assigned, consisting of two capital letters (GW, Genetics Wolf), a three-digit continuous number, and a small letter indicating the sex (m, male; f, female). For some individuals, the sex, breeding male (BM; father), breeding female (BF; mother), natal pack (Pack), or h…
* see Andersen LW, Harms V, Caniglia R, Czarnomska SD, Fabbri E, Jędrzejewska B et al. (2015) Long-distance dispersal of a wolf, Canis lupus, in northwestern Europe. Mamm Res 60:163–168
** One mixed DNA sample (saliva traces from killed prey) contained the genotypes of the two breeders in that territory
No	Individual	Sex	BM	BF	Pack	sampling location	Haplotype	2002	2003	2004	2005	2006	2007	2008	2009	2010	2011	2012	2013	2014	2015	No. of detections / individual
1	GW001m	m	unk.	unk.	unk.	N	HW01			1												1
2	GW002f	f	GW008m	GW012f	NO	NO	HW01					1 †										1
3	GW003f	f	GW008m	GW012f	NO	NO	HW01					3 †										3
4	GW004f	f	GW001m	GW006f	N	N	HW01						1 †									1
5	GW005f	f	GW001m	GW006f	N	N	HW01					1	1									2
6	GW006f	f	I	GW023f	MH	N, SL	HW01		1		2	1	1	1	2	1	2					11
7	GW007f	f	GW001m	GW006f	N	N, WE	HW01							2	4							6
8	GW008m	m	GW064m	GW023f	MH	NO	HW01							1	3		1		1			6
9	GW009	unk.	GW008m	GW012f	NO	NO	HW01						2									2
10	GW010	unk.	GW008m	GW012f	NO	NO	HW01						1									1
11	GW011f	f	GW008m	GW012f	NO	NO	HW01						1									1
12	GW012f	f	I	GW023f	MH	DN, DZ, NO	HW01							3	3	1		5 †				12
13	GW013	unk.	unk.	unk.	unk.	DZ	HW01						1									1
14	GW014m	m	GW042m	II	DZ	DZ, SL, MI2, MI	HW01						3	1	5	1	1	2	2	2	1	18
15	GW015m	m	GW042m	II	DZ	DZ	HW01						1	1								2
16	GW016f	f	GW001m	GW006f	N	N, AG	HW01						1			1		3		1	2	8
17	GW017f	f	GW001m	GW006f	N	N	HW01						1	5								6
18	GW018m	m	GW001m	GW006f	N	N	HW01						5	1								6
19	GW019m	m	GW001m	GW006f	N	Z	HW01						1	2	1			2				6
20	GW020	unk.	GW008m	GW012f	NO	NO	HW01						1		1							2
21	GW021m	m	GW042m	II	DZ	DZ	HW01						3									3
22	GW022m	m	unk.	unk.	unk.	DZ, Z	HW01						2	1					1			4
23	GW023f	f	unk.	unk.	unk.	DZ	HW01							3	2							5
24	GW024f	f	GW001m	GW006f	N	DN	HW01						1	1	2	1	3 †					8
25	GW025m	m	GW008m	GW012f	NO	MI	HW01							1	2	1 †						4
26	GW026f	f	GW001m	GW006f	N	N, MI	HW01							2	2	2		1		1		8
27	GW028f	f	GW025m	GW026f	MI	MI	HW01							2 †								2
28	GW029m	m	GW025m	GW026f	MI	MI, N	HW01							5	2							7
29	GW030m	m	GW025m	GW026f	MI	MI, N	HW01							5								5
30	GW031f	f	GW042m	II	DZ	DZ, NY	HW01									2	1	1		1		5
31	GW032m	m	GW042m	II	DZ	DZ	HW01							1	1	1	1					4
32	GW033	unk.	GW038m	GW024f	DN	DN	HW01							2								2
33	GW034m	u	GW001m	GW006f	N	N	HW01							2								2
34	GW035m	m	GW008m	GW012f	NO	NO	HW01							2								2
35	GW036f	f	GW008m	GW012f	NO	NO	HW01							3								3
36	GW037m	m	GW008m	GW012f	NO	NO, SP	HW01							2	2	1			3	1 †		9
37	GW038m	m	GW008m	GW012f	NO	NO, DN	HW01							2	5	2			1	2		12
38	GW039m	m	GW038m	GW024f	DN	DN, NO	HW01								5							5
39	GW040f	f	GW038m	GW024f	DN	DN	HW01							1								1
40	GW041m	m	GW025m	GW026f	MI	MI	HW01							2								2
41	GW042m	m	unk.	unk.	unk.	DZ, MI	HW01							2	1	1	1 †					5
42	GW043f	f	GW008m	GW012f	NO	NO	HW01							2 †								2
43	GW046m	m	GW008m	GW012f	NO	NO	HW01						2 †									2
44	GW047f	f	GW008m	GW012f	NO	NO	HW01							1 †								1
45	GW048m	m	GW064m	GW023f	MH	DZ, NO	HW01								2 †							2
46	GW049	unk.	GW008m	GW012f	NO	NO	HW01								1							1
47	GW050f	f	GW025m	GW026f	MI	MI, MI2	HW01								3	2		1				6
48	GW051m	m	GW025m	GW026f	MI	MI	HW01								1			†*				1
49	GW052	unk.	GW025m	GW026f	MI	MI	HW01								1							1
50	GW053	unk.	GW025m	GW026f	MI	SN	HW01								1							1
51	GW055	unk.	GW008m	GW012f	NO	NO	HW01								1							1
52	GW056f	f	GW014m	GW006f	SL	SL, KH	HW01								2	1	1		2			6
53	GW057f	f	GW008m	GW012f	NO	NO	HW01								1 †							1
54	GW058f	f	GW025m	GW026f	MI	SP	HW01									2	4	2	3	2		13
55	GW059	unk.	GW042m	II	DZ	DZ	HW01							1								1
56	GW061m	m	GW008m	GW012f	NO	NO	HW01					2										2
57	GW062m	m	GW008m	GW012f	NO	NO	HW01								1 †							1
58	GW064m	m	unk.	unk.	unk.	MH	HW01	2														2
59	GW065m	m	GW014m	GW006f	SL	SL	HW01							1	2							3
60	GW066m	m	GW014m	GW006f	SL	SL	HW01								3							3
61	GW067f	f	GW014m	GW006f	SL	SL	HW01								1	1		1			1	4
62	GW068m	m	GW008m	GW012f	NO	NO, MI, SL	HW01									4	1		2			7
63	GW069m	m	GW008m	GW012f	NO	NO, GZ	HW01								3			1				4
64	GW070m	m	GW014m	GW006f	SL	SL, WE	HW01								1	5	4	1				11
65	GW071f	f	GW008m	GW012f	NO	NO	HW01								1	1		2	1			5
66	GW072f	f	GW008m	GW012f	NO	NO	HW01										1 †					1
67	GW073m	m	GW008m	GW012f	NO	NO	HW01									1						1
68	GW075f	f	GW025m	GW026f	MI	MI	HW01									2 †						2
69	GW077m	m	GW038m	GW024f	DN	DN, MI	HW01									2	2	1				5
70	GW078f	f	GW038m	GW024f	DN	DN	HW01									1						1
71	GW080f	f	GW014m	GW006f	SL	SL	HW01									3						3
72	GW081m	m	GW014m	GW006f	SL	SL, WE, MI	HW01									1	1	1				3
73	GW082m	m	GW025m	GW026f	MI	MI	HW01									2						2
74	GW083m	m	GW025m	GW026f	MI	MI	HW01									1						1
75	GW084	unk.	GW025m	GW026f	MI	MI	HW01										1 †					1
76	GW085f	f	GW014m	GW006f	SL	SL, HW	HW01										2	1				3
77	GW086m	m	GW037m	GW058f	SP	SP	HW01										1					1
78	GW087f	f	GW008m	GW012f	NO	NO, DZ	HW01										1		2	1		4
79	GW088m	m	GW038m	GW024f	DN	DN	HW01										1					1
80	GW089f	f	GW038m	GW024f	DN	DN	HW01										1					1
81	GW091m	m	unk.	unk.	unk.	NO	HW01										1 †					1
82	GW092m	m	unk.	unk.	unk.	NO	HW01										1 †					1
83	GW093f	f	GW037m	GW058f	SP	SP	HW01										1 †					1
84	GW094m	m	GW042m	GW026f	MI	MI	HW01										3					3
85	GW095m	m	GW014m	GW006f	SL	SL	HW01										5					5
86	GW096m	m	unk.	unk.	unk.	Z, NY	HW01									1	3		2	4		10
87	GW097m	m	GW008m	GW012f	NO	NO, KO	HW01										2		2			4
88	GW098f	f	GW037m	GW058f	SP	SP, LB	HW01										1	1		1		3
89	GW099f	f	GW042m	GW026f	MI	MI	HW01										2 †					2
90	GW100m	m	GW096m	GW031f	NY	NY	HW01										3	1	1			5
91	GW101f	f	GW096m	GW031f	NY	NY	HW01										3	2				5
92	GW102f	f	GW038m	GW024f	DN	DN, NY	HW01									1		2				3
93	GW103f	f	GW038m	GW024f	DN	DN, Z	HW01										1				1	2
94	GW104m	m	unk.	unk.	unk.	KH	HW02										1		4			5
95	GW105m	m	unk.	unk.	unk.	DZ	HW02										3	5	1 †			9
96	GW106m	m	unk.	unk.	unk.	Z, NO	HW01										2	1		1 †		4
97	GW107m	m	GW037m	GW058f	SP	SP	HW01										1					1
98	GW108m	m	GW014m	GW006f	SL	SL	HW01										2 †					2
99	GW109f	f	GW096m	GW031f	NY	NY	HW01										1 †					1
100	GW110m	m	GW008m	GW012f	NO	NO, PIE	HW01										1	1				2
101	GW111m	m	GW104m	GW056f	KH	KH, GR	HW01										1	1	1			3
102	GW112f	f	GW042m	GW026f	MI	MI, RT	HW01											2	2	1	1	6
103	GW113f	f	GW042m	GW026f	MI	MI	HW01										1					1
104	GW114f	f	GW038m	GW024f	DN	DN, KO, NY	HW01										1	1	1	3		6
105	GW116f	f	GW038m	GW024f	DN	DN, KO, KHB	HW01										1		1		1	3
106	GW119f	f	V	GW085f	HW	HW	HW01											1 †				1
107	GW121f	m	GW001m	GW006f	N	Z	HW01				1 †											1
108	GW122f	f	GW001m	GW006f	N	Z	HW01					1	1		1		4	3				10
109	GW123m	m	unk.	unk.	unk.	N, WE	HW01							1	2	1 †						4
110	GW124f	f	GW001m	GW006f	N	PR	HW01							2								2
111	GW125m	m	unk.	unk.	unk.	JW	HW01								2	1 †						3
112	GW126f	f	GW123m	GW007f	WE	WE	HW01								3							3
113	GW127f	f	GW123m	GW007f	WE	WE	HW01									2						2
114	GW128m	m	GW123m	GW007f	WE	WE, SE, FHB	HW01									2		2	1	1 †		6
115	GW129f	f	GW104m	GW056f	KH	MI, KH	HW01											1	1			2
116	GW130f	f	GW001m	GW006f	N	SE	HW01										3					3
117	GW131f	f	GW064m	GW023f	MH	LB	HW01									1	1					2
118	GW132f	f	GW001m	GW006f	N	JW	HW01									1		1 †				2
119	GW133f	f	GW070m	GW139f	WE	WE	HW01											1 †				1
120	GW134m	m	GW161m	GW185f	LE	LE	HW01											1 †				1
121	GW135f	f	GW014m	GW050f	MI2	WE	HW01											1 †				1
122	GW136m	m	GW161m	GW185f	LE	LE	HW01											2				2
123	GW137f	f	GW128m	GW130f	SE	SE	HW01											3				3
124	GW138m	m	unk.	unk.	unk.	BB	HW01										1 †					1
125	GW139f	f	GW123m	GW007f	WE	WE	HW01								1	2		2				5
126	GW140f	f	GW123m	GW007f	WE	WE, SPJ	HW01								1		1		1	1	1	5
127	GW141f	f	GW123m	GW007f	WE	WE, GKL	HW01									1		1				2
128	GW142f	f	GW123m	GW007f	WE	WE	HW01									2						2
129	GW143f	f	unk.	unk.	unk.	WE	HW01									1 †						1
130	GW144m	m	unk.	unk.	unk.	SPJ, LB	HW02										1	1	2			4
131	GW146m	m	unk.	unk.	unk.	KRH	HW02											2	2	1		5
132	GW148f	f	GW161m	GW185f	LE	LE	HW01											1				1
133	GW149m	m	GW207m	GW140f	SPJ	BA, GRH	HW01												1	1		2
134	GW150f	f	unk.	unk.	unk.	BB	HW01											1 †				1
135	GW151m	m	GW014m	GW050f	MI2	SE	HW01											1 †				1
136	GW152f	f	GW128m	GW130f	SE	SE	HW01											1 †				1
137	GW153m	m	unk.	unk.	unk.	LUE	HW01									1			2			3
138	GW154m	m	GW128m	GW130f	SE	SE	HW01											2				2
139	GW155m	m	GW128m	GW130f	SE	SE	HW01											1				1
140	GW157m	m	GW161m	GW185f	LE	LE	HW01											1 †				1
141	GW158f	f	unk.	unk.	unk.	BB	HW01										1 †					1
142	GW159m	m	III	GW131f	LB	LB	HW01										1 †					1
143	GW161m	m	unk.	unk.	unk.	LE	HW01									1						1
144	GW162f	f	GW014m	GW050f	MI2	MI	HW01											2				2
145	GW163f	f	GW161m	GW185f	LE	LE, WI	HW01											1			2	3
146	GW164f	f	GW008m	GW012f	NO	NO	HW01							1 †								1
147	GW165f	f	GW106m	GW071f	NO	NO	HW01											2				2
148	GW166f	f	GW106m	GW071f	NO	NO	HW01											3				3
149	GW167f	f	GW096m	GW031f	NY	NY	HW01											2 †				2
150	GW168m	m	GW295m	GW026f	MI	MI	HW01											2				2
151	GW169f	f	GW037m	GW058f	SP	SP, TL	HW01											1	1 †			2
152	GW170m	m	unk.	unk.	unk.	NY, BI	HW02											2			3	5
153	GW171f	f	GW096m	GW031f	NY	NY	HW01											1 †				1
154	GW172m	m	GW295m	GW026f	MI	MI	HW01											1				1
155	GW173f	f	GW295m	GW026f	MI	MI	HW01											2	1		2 †	5
156	GW176f	f	VI	GW114f	DN	RT, BED	HW01													1	1	2
157	GW178f	f	VI	GW114f	DN	DN, CUN	HW01											1		1	2	4
158	GW179m	m	GW295m	GW026f	MI	MI	HW01											1				1
159	GW180f	f	GW295m	GW026f	MI	MI, KN	HW01											1	1		2	4
160	GW182m	m	VI	GW114f	DN	DN, Z	HW01											1		1		2
161	GW183f	f	GW187m	GW016f	AG	SH, MV	HW01												4			4
162	GW184m	m	unk.	unk.	unk.	ST	HW01								1 †							1
163	GW185f	f	GW187m	GW016f	AG	AG, GZ	HW01								1			1				2
164	GW186m	m	GW187m	GW016f	AG	AG, GKL, GZ, LE	HW01								1			3	2		1	7
165	GW187m	m	unk.	unk.	unk.	AG	HW01								2		1	1	1	1		6
166	GW188m	m	GW187m	GW016f	AG	AG, ES, BE	HW01								2		1	1	1		1	6
167	GW189f	f	GW187m	GW016f	AG	AG	HW01								1	1						2
168	GW190f	f	GW187m	GW016f	AG	AG	HW01									1						1
169	GW191f	f	GW187m	GW016f	AG	AG, BE	HW01									3			1			4
170	GW192m	m	GW187m	GW016f	AG	AG	HW01									2	2 †					4
171	GW193f	f	GW187m	GW016f	AG	AG	HW01									2						2
172	GW194m	m	GW187m	GW016f	AG	AG, AH, SPJ	HW01									2		3	1			6
173	GW195f	f	GW187m	GW016f	AG	AG, BA	HW01									1			1	2	1	5
174	GW196f	f	GW187m	GW016f	AG	AG, GKL	HW01									1			1	1		3
175	GW197f	f	GW187m	GW016f	AG	AG	HW01										3					3
176	GW198m	m	GW187m	GW016f	AG	AG	HW01										4	1				5
177	GW199f	f	GW187m	GW016f	AG	AG	HW01										5					5
178	GW200f	f	GW187m	GW016f	AG	AG	HW01										2					2
179	GW201f	f	GW187m	GW016f	AG	AG	HW01										4					4
180	GW202f	f	GW187m	GW016f	AG	AG	HW01										4					4
181	GW203f	f	GW187m	GW016f	AG	AG, CUX	HW01										2	3		1		6
182	GW204m	m	GW187m	GW016f	AG	AG	HW01										2		1	3	1	7
183	GW206m	m	GW187m	GW016f	AG	AG	HW01										3					3
184	GW207m	m	unk.	unk.	unk.	GLH, SPJ	HW01										1			1		2
185	GW208m	m	GW187m	GW016f	AG	AG, CLH	HW01										2		1 †			3
186	GW209m	m	GW187m	GW016f	AG	AG	HW01												3	3		6
187	GW210f	f	GW187m	GW016f	AG	AG	HW01											1				1
188	GW211m	m	GW106m	GW071f	NO	MI	HW01												1 †			1
189	GW212m	m	GW106m	GW071f	NO	NO	HW01												1 †			1
190	GW213m	m	GW014m	GW006f	SL	MU	HW01											1	1		3	5
191	GW214f	f	GW008m	GW012f	NO	MU	HW01										1	1				2
192	GW215m	m	GW038m	GW024f	DN	GA	HW01											2				2
193	GW216f	f	unk.	unk.	unk.	EL	HW01											1				1
194	GW217m	m	GW070m	GW139f	WE	NI, CLH	HW01												5			5
195	GW218m	m	GW161m	GW185f	LE	BE, ES	HW01												6	1		7
196	GW219f	f	GW213m	GW214f	MU	MU, NI	HW01											2	1			3
197	GW221m	m	GW161m	GW185f	LE	ST, GZ, RM, FU	HW01											2	3			5
198	GW222m	m	GW014m	GW050f	MI2	SH	HW01											1 †				1
199	GW223m	m	GW001m	GW006f	N	UEM	HW01								1							1
200	GW224m	m	unk.	unk.	unk.	GKL, MV	HW01											5				5
201	GW225f	f	unk.	unk.	unk.	ST	HW01										1 †					1
202	GW226m	m	GW187m	GW016f	AG	AG	HW01											3	1	3	1	8
203	GW227f	f	GW187m	GW016f	AG	AG	HW01											3				3
204	GW228m	m	GW187m	GW016f	AG	AG, GZ, SN	HW01												3	2		5
205	GW229m	m	GW187m	GW016f	AG	AG	HW01												2	3	2	7
206	GW230f	f	GW187m	GW016f	AG	AG, GZ	HW01												2	1	1	4
207	GW231f	f	GW194m	GW239f	AH	AH	HW01												2			2
208	GW232m	m	GW187m	GW016f	AG	AG	HW01												2 †			2
209	GW233m	m	GW237m	GW196f	GKL	GKL, HF	HW01											2	1	1		4
210	GW234m	m	GW208m	GW340f	CLH	CLH	HW01												1 †			1
211	GW235m	m	GW237m	GW196f	GKL	GKL	HW01												1 †			1
212	GW237m	m	unk.	unk.	unk.	GKL	HW02											4	1	1	1	7
213	GW238m	m	GW237m	GW196f	GKL	GKL	HW01											1	1			2
214	GW239f	f	unk.	unk.	unk.	AH, GLH	HW01												3	1 †		4
215	GW241f	f	GW188m	GW191f	BE	BE	HW01												1			1
216	GW242f	f	GW161m	GW185f	LE	ES	HW01												2			2
217	GW243m	m	unk.	unk.	unk.	BA	HW01											1	3	2		6
218	GW245f	f	unk.	unk.	unk.	GR	HW01												1			1
219	GW247m	m	GW144m	GW098f	LB	LB	HW01												2			2
220	GW248f	f	unk.	unk.	unk.	SPJ	HW01												2			2
221	GW249m	m	unk.	unk.	unk.	LB, BK	HW01												1	2	1	4
222	GW250m	m	GW207m	GW140f	SPJ	SPJ, GLH	HW01												6	1		7
223	GW251f	f	GW207m	GW140f	SPJ	SPJ	HW01												1 †			1
224	GW252m	m	GW111m	GW245f	GR	GR	HW01												1 †			1
225	GW253f	f	GW207m	GW140f	SPJ	SPJ	HW01												1			1
226	GW254m	m	unk.	unk.	unk.	BB	HW01												1 †			1
227	GW255f	f	GW187m	GW016f	AG	AG	HW01												1 †			1
228	GW256f	f	GW208m	GW340f	CLH	SH	HW01												1 †			1
229	GW257f	f	GW237m	GW196f	GKL	UEM	HW01												1			1
230	GW258f	f	unk.	unk.	unk.	LUE	HW01														1	1
231	GW259	unk.	unk.	unk.	unk.	SH	HW02													1		1
232	GW260m	m	unk.	unk.	unk.	RM	HW01											1		1	1	3
233	GW261f	u	GW213m	GW214f	MU	FU	HW01												1			1
234	GW262f	f	unk.	unk.	unk.	GA	HW02												2	1		3
235	GW263f	f	GW213m	GW214f	MU	MU, NI	HW01											1		3	6	10
236	GW264m	m	GW213m	GW214f	MU	MU, SNV	HW01												1	1		2
237	GW266f	f	GW096m	GW031f	NY	NY, DN	HW01												1	1 †		2
238	GW267f	f	GW037m	GW058f	SP	OHR	HW01													5	1	6
239	GW268m	m	unk.	unk.	unk.	MI	HW01													1 †		1
240	GW269m	m	GW037m	GW058f	SP	SP, N	HW01											1	2		2	5
241	GW270f	f	GW037m	GW058f	SP	SP	HW01													1		1
242	GW271f	f	GW144m	GW098f	LB	WIS, TL	HW01												2 †			2
243	GW272m	m	GW144m	GW098f	LB	LB, WIS	HW01												3			3
244	GW275f	f	GW037m	GW058f	SP	SP	HW01												1 †			1
245	GW277f	f	GW037m	GW058f	SP	SP, HO	HW01												2	1	1	4
246	GW278f	f	GW106m	GW071f	NO	NO	HW01												2 †			2
247	GW279m	m	unk.	unk.	unk.	SN	HW01												2			2
248	GW280m	m	GW104m	GW056f	KH	KH	HW01												1			1
249	GW281f	f	GW096m	GW031f	NY	NY	HW01												4	1		5
250	GW282m	m	GW014m	GW026f	MI	MI	HW01												1	4		5
251	GW283m	m	GW037m	GW058f	SP	SP, HO	HW01												2	2		4
252	GW284m	m	GW037m	GW058f	SP	SP	HW01												3			3
253	GW285f	f	VI	GW114f	DN	DN, KO	HW01												2	1		3
254	GW286f	f	GW014m	GW026f	MI	MI	HW01												1	1		2
255	GW287m	m	GW014m	GW026f	MI	MI, KHB	HW01												2	1	2	5
256	GW288m	m	VI	GW114f	DN	LH	HW01												3		1	4
257	GW289f	f	GW014m	GW026f	MI	MI	HW01												3	2		5
258	GW290f	f	GW096m	GW031f	NY	NY	HW01												2	2		4
259	GW291m	m	GW105m	GW087f	DZ	DZ	HW01												2			2
260	GW293f	f	GW104m	GW056f	KH	LH	HW01												1	1		2
261	GW294m	m	unk.	unk.	unk.	RT	HW02												1	1		2
262	GW295m	m	unk.	unk.	unk.	MI	HW01												1			1
263	GW296m	m	unk.	unk.	unk.	KH	HW01												1			1
264	GW297m	m	GW104m	GW056f	KH	KH	HW01												1			1
265	GW298f	f	GW106m	GW071f	NO	NO	HW01												1			1
266	GW299f	f	unk.	unk.	unk.	BI	HW01												1	1		2
267	GW301m	m	unk.	unk.	unk.	DN, KO	HW01												1	4		5
268	GW302m	m	GW105m	GW087f	DZ	DZ	HW01												1	2		3
269	GW303m	m	GW104m	GW056f	KH	KH	HW01												2			2
270	GW306f	f	GW111m	GW245f	GR	GR, GRH	HW01												1	2	1	4
271	GW307m	m	GW111m	GW245f	GR	GR	HW01												1			1
272	GW308f	f	GW038m	GW114f	DN	RU	HW01												1 †			1
273	GW309m	m	GW038m	GW114f	DN	GLH	HW01												1 †			1
274	GW310m	m	GW194m	GW239f	AH	AH	HW01												2			2
275	GW312m	m	GW187m	GW016f	AG	AG	HW01												1	1		2
276	GW314m	m	GW207m	GW140f	SPJ	SPJ	HW01												2	2		4
277	GW315m	m	GW106m	GW071f	NO	HO	HW01												3 †			3
278	GW316f	f	GW208m	GW340f	CLH	CLH, BB	HW01												2 †			2
279	GW317m	m	unk.	unk.	unk.	STB, SNV	HW02												1		1	2
280	GW318m	m	unk.	unk.	unk.	BB	HW01												1 †			1
281	GW319m	m	GW144m	GW098f	LB	BB	HW01												1 †			1
282	GW320m	m	GW208m	GW340f	CLH	CLH	HW01												1			1
283	GW321f	f	GW194m	GW239f	AH	GLH	HW01													1		1
284	GW322f	f	GW070m	GW139f	WE	OH	HW01												4	2		6
285	GW323f	f	GW237m	GW196f	GKL	GKL, CO	HW01												3	1	1	5
286	GW324f	f	GW237m	GW196f	GKL	GKL, GOE	HW01												1	1		2
287	GW327m	m	GW194m	GW239f	AH	AH	HW01												1			1
288	GW330m	m	GW187m	GW016f	AG	AG	HW01												3	1		4
289	GW331m	m	GW187m	GW016f	AG	AG, GKL	HW01													3	3 †	6
290	GW332f	f	GW187m	GW016f	AG	AG, BB	HW01												2	2 †		4
291	GW333m	m	GW237m	GW196f	GKL	MOE	HW01													2	1	3
292	GW334f	f	GW187m	GW016f	AG	AG	HW01												1	1		2
293	GW335f	f	GW208m	GW340f	CLH	ZIH	HW01													1		1
294	GW336f	f	GW215m	GW262f	GA	EL	HW02												1	1		2
295	GW338m	m	unk.	unk.	unk.	LB	HW01													1 †		1
296	GW339m	m	GW213m	GW214f	MU	CUX	HW01													2		2
297	GW340f	f	unk.	unk.	unk.	ZIH, CLH	HW01													1	1	2
298	GW342f	f	unk.	unk.	unk.	GLH	HW01													1	1	2
299	GW344m	m	GW250m	GW342f	GLH	GLH	HW01													1 †		1
300	GW345f	f	unk.	unk.	unk.	ES	HW01													1		1
301	GW346f	f	GW037m	GW058f	SP	SP	HW01											1				1
302	GW347f	f	GW070m	GW139f	WE	FHB	HW01												2			2
303	GW348f	f	GW187m	GW016f	AG	LB, WIS	HW01													3	2	5
304	GW349m	m	GW207m	GW140f	SPJ	GLH	HW01													1	1	2
305	GW350f	f	GW207m	GW140f	SPJ	SPJ	HW01													6		6
306	GW351f	f	GW207m	GW140f	SPJ	SPJ, WIS, SF	HW01													4		4
307	GW352f	f	GW186m	GW185f	LE	LE	HW01													1 †		1
308	GW354f	f	unk.	unk.	unk.	RU	HW01													1 †		1
309	GW355f	f	unk.	unk.	unk.	HE	HW01													1 †		1
310	GW356f	f	GW215m	GW262f	GA	BAT	HW02													3	13	16
311	GW357f	f	V	GW085f	HW	HW	HW01													3	4	7
312	GW358m	m	unk.	unk.	unk.	GOE, BE	HW01													2		2
313	GW359f	f	GW260m	GW202f	RM	RM, EB	HW01													4	3	7
314	GW360m	m	GW215m	GW262f	GA	SH	HW02													2 †		2
315	GW363m	m	GW188m	GW191f	BE	BE	HW01														3	3
316	GW364m	m	GW215m	GW262f	GA	NI	HW02													1 †		1
317	GW365f	f	GW295m	GW026f	MI	RT	HW01													1 †		1
318	GW366f	f	GW188m	GW191f	BE	BE, OMO	HW01													1	1 †	2
319	GW367m	m	GW188m	GW191f	BE	BE, WI	HW01													1	1	2
320	GW368m	m	GW213m	GW263f	MU	NI	HW01													2 †		2
321	GW369m	m	GW213m	GW263f	MU	MU, EB	HW01													1	3 †	4
322	GW370m	m	GW218m	GW242f	ES	ES	HW01													2 †		2
323	GW372m	m	GW215m	GW262f	GA	HE	HW02													1 †		1
324	GW373m	m	GW194m	GW239f	AH	AH, SH	HW01													6		6
325	GW375m	m	GW223m	GW257f	UEM	UEM	HW01													1		1
326	GW376m	m	GW223m	GW257f	UEM	NI	HW01														1	1
327	GW377f	f	GW153m	GW258f	LUE	LUE	HW01													1	1	2
328	GW378m	m	GW294m	GW112f	RT	RT	HW01													1 †		1
329	GW379f	f	GW301m	GW114f	DN	DN	HW01													5		5
330	GW380f	f	GW301m	GW114f	DN	DN	HW01													2		2
331	GW381m	m	unk.	unk.	unk.	DZ	HW01													2	2	4
332	GW382f	f	GW105m	GW087f	DZ	DZ	HW01													1		1
333	GW383f	f	GW301m	GW114f	DN	DN, MI	HW01													2		2
334	GW384f	f	GW301m	GW114f	DN	DN	HW01													3		3
335	GW385m	m	GW068m	GW067f	SL	SL	HW01													1		1
336	GW386m	m	GW301m	GW114f	DN	DN	HW01													2		2
337	GW387m	m	GW068m	GW067f	SL	SP	HW01													1		1
338	GW388f	f	GW294m	GW112f	RT	RT	HW01													1		1
339	GW389m	m	GW037m	GW058f	SP	SP, OH	HW01													2	1	3
340	GW390m	m	GW301m	GW114f	DN	DN	HW01													2		2
341	GW391m	m	GW014m	GW026f	MI	MI	HW01													4 †		4
342	GW392m	m	GW096m	GW031f	NY	NY, KO	HW01													4		4
343	GW393m	m	GW038m	GW114f	DN	DN	HW01													2		2
344	GW394m	m	GW068m	GW067f	SL	SL, DN	HW01													2	1	3
345	GW395f	f	GW008m	GW012f	NO	NO	HW01													1		1
346	GW396f	f	GW038m	GW114f	DN	DN	HW01													1	1 †	2
347	GW397f	f	unk.	unk.	unk.	RZ	HW01													1		1
348	GW398	f?	GW037m	GW058f	SP	SP	HW01													1		1
349	GW399m	m	GW038m	GW071f	NO	NO	HW01													1		1
350	GW400f	f	GW096m	GW031f	NY	NY	HW01													1		1
351	GW401f	f	GW014m	GW026f	MI	MI, N	HW01													2	2	4
352	GW403m	m	GW096m	GW031f	NY	NY	HW01													2		2
353	GW404m	m	GW104m	GW056f	KH	KH, RU	HW01													3	2	5
354	GW405m	m	GW038m	GW071f	NO	NO, BT	HW01													3	1 †	4
355	GW406f	f	GW014m	GW026f	MI	MI	HW01													1	2	3
356	GW407f	f	GW068m	GW067f	SL	SL	HW01													1		1
357	GW408m	m	GW037m	GW058f	SP	SP, KO, ZIH	HW01													2	5	7
358	GW409m	m	GW037m	GW058f	SP	SP	HW01													1		1
359	GW411m	m	unk.	unk.	unk.	NY, BI	HW02													2	1 †	3
360	GW412f	f	GW014m	GW026f	MI	MI	HW01													1		1
361	GW413m	m	GW294m	GW112f	RT	MI	HW01													1		1
362	GW414f	f	GW294m	GW112f	RT	RT	HW01													1		1
363	GW415m	m	GW014m	GW026f	MI	MI	HW01													1		1
364	GW417m	m	unk.	unk.	unk.	ZIH	HW01													1	1	2
365	GW418f	f	GW187m	GW016f	AG	AG	HW01													2		2
366	GW419m	m	GW187m	GW016f	AG	AG, NI	HW01													3	1 †	4
367	GW420f	f	GW223m	GW257f	UEM	UEM, LUE, ESO	HW01													3	3	6
368	GW421m	m	GW237m	GW196f	GKL	NI	HW01														1	1
369	GW422f	f	GW213m	GW263f	MU	MU	HW01													1		1
370	GW423f	f	GW188m	GW191f	BE	BE, NI	HW01													1	2	3
371	GW424m	m	unk.	unk.	unk.	BW	HW22														1 †	1
372	GW425f	f	GW188m	GW191f	BE	BE, ST	HW01														2 †	2
373	GW430m	m	GW187m	GW016f	AG	AG	HW01													2		2
374	GW431m	m	GW187m	GW016f	AG	AG	HW01													1		1
375	GW432f	f	GW213m	GW214f	MU	GOE	HW01														2	2
376	GW433f	f	GW237m	GW196f	GKL	GKL	HW01													1		1
377	GW434f	f	GW194m	GW239f	AH	AH	HW01													4	1	5
378	GW435m	m	GW237m	GW196f	GKL	GKL, NI	HW01													1	1 †	2
379	GW442m	m	GW194m	GW239f	AH	AH	HW01													3		3
380	GW444f	f	GW194m	GW239f	AH	AH	HW01													1		1
381	GW445f	f	GW194m	GW239f	AH	AH	HW01													2		2
382	GW446m	m	GW207m	GW140f	SPJ	SPJ	HW01													1		1
383	GW447m	m	GW207m	GW140f	SPJ	SPJ	HW01													1		1
384	GW448f	f	GW237m	GW196f	GKL	GKL	HW01													2		2
385	GW449m	m	GW215m	GW262f	GA	GOE	HW02													1	4	5
386	GW450f	u	GW187m	GW016f	AG	AG	HW01													1		1
387	GW451m	m	GW237m	GW196f	GKL	FHB	HW01													1 †		1
388	GW452m	m	GW096m	GW031f	NY	NY, KO	HW01														2 †	2
389	GW453m	m	unk.	unk.	unk.	HW	HW01														1	1
390	GW454m	m	GW187m	GW016f	AG	AG	HW01													1	3	4
391	GW455m	m	GW287m	GW116f	KHB	KHB	HW01														1 †	1
392	GW456m	m	GW237m	GW196f	GKL	GKL	HW01													1		1
393	GW457f	f	GW237m	GW196f	GKL	GKL	HW01													1	1	2
394	GW458m	m	unk.	unk.	unk.	MG	HW22														1	1
395	GW459f	f	GW213m	GW263f	MU	MU	HW01														3 †	3
396	GW460f	f	GW188m	GW191f	BE	BE	HW01														2	2
397	GW462m	m	GW188m	GW191f	BE	BE	HW01														1	1
398	GW463m	m	GW188m	GW191f	BE	BE	HW01														1	1
399	GW469m	m	GW213m	GW214f	MU	MU	HW01														1 †	1
400	GW470m	m	unk.	unk.	unk.	BW	HW22														1 †	1
401	GW471f	f	GW333m	XIII	MOE	HF	HW01														1 †	1
402	GW474m	m	GW367m	GW163f	WI	WI	HW01														1 †	1
403	GW475m	m	GW339m	GW203f	CUX	CUX	HW01														1 †	1
404	GW476m	m	GW233m	GW227f	HF	HF, CLH	HW01														4	4
405	GW477m	m	GW339m	GW203f	CUX	CUX, NW, RP	HW01														4	4
406	GW478f	f	GW186m	GW185f	LE	TH	HW01														1 †	1
407	GW479m	m	GW294m	GW112f	RT	RT	HW01														2 †	2
408	GW480m	m	unk.	unk.	unk.	LH	HW01														1 †	1
409	GW481m	m	GW237m	GW196f	GKL	GKL, MV	HW01														2	2
410	GW482m	m	GW339m	GW203f	CUX	CUX	HW01														2	2
411	GW483m	m	XI	GW242f	ES	ES	HW01														1	1
412	GW484m	m	GW237m	GW196f	GKL	NI	HW01														2	2
413	GW485m	m	GW001m	GW006f	N	NI	HW01						1 †									1
414	GW486m	m	unk.	unk.	unk.	BY	HW22					1 †										1
415	GW487f	f	GW153m	GW258f	LUE	LUE	HW01														1	1
416	GW488m	m	GW153m	GW258f	LUE	LUE	HW01														1	1
417	GW489m	m	unk.	unk.	unk.	RP	HW22										1 †					1
418	GW490m	m	unk.	unk.	unk.	RW	HW01									2 †						2
419	GW491m	m	GW149m	GW306f	GRH	SH	HW01														1	1
420	GW492m	m	GW207m	GW140f	SPJ	SPJ	HW01													1	1 †	2
421	GW493f	f	unk.	unk.	unk.	BA, LE	HW01													2 †		2
422	GW494m	m	GW367m	GW163f	WI	WI	HW01														2	2
423	GW495m	m	XI	GW242f	ES	ES	HW01														1	1
424	GW496f	f	GW233m	GW227f	HF	HF, ST	HW01														3	3
425	GW497f	f	GW208m	GW340f	CLH	ZIH	HW01														2	2
426	GW498f	f	GW249m	GW348f	LB	LB	HW01														1 †	1
427	GW499f	f	GW404m	GW177f	RU	RU	HW01														1 †	1
428	GW500m	m	unk.	unk.	unk.	KRH	HW01														1 †	1
429	GW501m	m	unk.	unk.	unk.	KRH	HW01														1 †	1
430	GW502m	m	unk.	unk.	unk.	ST	HW02														1 †	1
431	GW503m	m	unk.	unk.	unk.	MU	HW01														1 †	1
432	GW504m	m	GW207m	GW140f	SPJ	SPJ	HW01													2		2
433	GW505m	m	GW243m	GW195f	BA	BA, ES	HW01													1	1	2
434	GW506f	f	GW243m	GW195f	BA	BA	HW01													2		2
435	GW507f	f	GW207m	GW140f	SPJ	SPJ	HW01													1		1
436	GW508m	m	GW111m	GW245f	GR	GR	HW01													1		1
437	GW510f	f	GW111m	GW245f	GR	GR	HW01													2		2
438	GW511f	f	GW111m	GW245f	GR	GR	HW01													1		1
439	GW512m	m	unk.	unk.	unk.	LE	HW01													2		2
440	GW513m	m	GW249m	GW098f	LB	SI	HW01														1 †	1
441	GW514f	f	unk.	unk.	unk.	LE	unk.													1		1
442	GW515f	f	GW186m	GW185f	LE	LE	HW01													1		1
443	GW517f	f	GW186m	GW185f	LE	LE	HW01													1		1
444	GW518f	f	unk.	unk.	unk.	NW	HW01														1	1
445	GW519m	m	GW237m	GW196f	GKL	GKL	HW01														1	1
446	GW521m	m	GW104m	GW056f	KH	NI	HW01														1	1
447	GW522f	f	GW014m	GW026f	MI	MI	HW01														1	1
448	GW523f	f	unk.	unk.	unk.	SN	HW01														2	2
449	GW524f	f	GW188m	GW191f	BE	BE	HW01														1	1
450	GW527f	f	GW243m	GW195f	BA	NI	HW01														1	1
451	GW528m	m	GW187m	GW016f	AG	AG	HW01														2	2
452	GW529f	f	unk.	unk.	unk.	MOE	HW01														1	1
453	GW532f	f	GW213m	GW263f	MU	NI	HW01														2	2
454	GW533m	m	GW153m	GW258f	LUE	NI	HW01														1	1
455	GW534m	m	unk.	unk.	unk.	WIS	HW01														2	2
456	GW536m	m	GW237m	GW196f	GKL	GKL	HW01														4	4
457	GW537m	m	GW186m	GW185f	LE	GZ	HW01														2	2
458	GW538f	f	GW187m	GW016f	AG	GZ	HW01														1	1
459	GW539f	f	GW243m	GW195f	BA	BA	HW01														1	1
460	GW540f	f	GW243m	GW195f	BA	BA	HW01														1	1
461	GW541f	f	GW105m	GW087f	DZ	BI	HW01														1	1
462	GW542m	m	GW038m	GW071f	NO	NO	HW01														1	1
463	GW543m	m	unk.	unk.	unk.	KH	HW01														1	1
464	GW544m	m	GW287m	GW116f	KHB	KHB	HW01														1	1
465	GW545m	m	GW038m	GW071f	NO	SP	HW01														2	2
466	GW546m	m	VIII	GW178f	CUN	CUN	HW01														2	2
467	GW548f	f	VIII	GW178f	CUN	CUN	HW01														2	2
468	GW549f	f	GW187m	GW016f	AG	AG	HW01														1	1
469	GW550m	m	unk.	unk.	unk.	BB	HW03													1		1
470	GW551m	m	GW589m	GW552f	STO	STO	HW01														1	1
471	GW552f	f	unk.	unk.	unk.	STO	HW01														2	2
472	GW553m	m	GW249m	GW348f	LB	WIS	HW01														1	1
473	GW554m	m	GW249m	GW348f	LB	WIS	HW01														1	1
474	GW555f	f	GW249m	GW348f	LB	LB	HW01														1	1
475	GW556f	f	unk.	unk.	unk.	SI	HW01														1	1
476	GW557f	f	GW246m	GW169f	TL	TL	HW01														1	1
477	GW558f	f	GW411m	GW541f	BI	BI	HW01														1	1
478	GW559m	m	GW014m	GW026f	MI	MI	HW01														1	1
479	GW562f	f	GW104m	GW056f	KH	KH	HW01														1	1
480	GW563m	m	GW586m	GW180f	KN	KN	HW01														1	1
481	GW564m	m	GW014m	GW026f	MI	MI	HW01														1	1
482	GW565m	m	GW014m	GW026f	MI	MI	HW01														2	2
483	GW566m	m	GW037m	GW058f	SP	SL	HW01														1	1
484	GW567m	m	GW038m	GW071f	NO	NO	HW01														1	1
485	GW568m	m	GW411m	GW541f	BI	NY	HW01														2	2
486	GW570m	m	GW381m	GW087f	DZ	DZ	HW01														1	1
487	GW573m	m	GW014m	GW026f	MI	MI	HW01														1	1
488	GW574m	m	GW411m	GW541f	BI	BI	HW01														1	1
489	GW575m	m	GW111m	GW245f	GR	GR	HW01														1	1
490	GW576f	f	GW349m	GW342f	GLH	GLH	HW01														1	1
491	GW577m	m	GW349m	GW342f	GLH	GLH	HW01														1	1
492	GW578f	f	GW187m	GW016f	AG	AG	HW01														1	1
493	GW579f	f	GW111m	GW245f	GR	GR	HW01														1	1
494	GW581m	m	unk.	unk.	unk.	SI	HW02														2	2
495	GW582m	m	GW186m	GW185f	LE	LE	HW01														1	1
496	GW583m	m	unk.	unk.	unk.	KAL	HW01														1	1
497	GW584m	m	unk.	unk.	unk.	GR	HW01														1	1
498	GW585f	f	GW586m	GW180f	KN	KN	HW01														1	1
499	GW586m	m	unk.	unk.	unk.	KN	HW01														3	3
500	GW587f	f	GW207m	GW140f	SPJ	SPJ	HW01														1	1
501	GW588m	m	GW207m	GW140f	SPJ	SPJ	HW01														1	1
502	GW589m	m	unk.	unk.	unk.	STO	HW01														1	1
503	GW590f	f	GW362m	GW351f	SF	SF	HW01														1	1
504	GW592m	m	GW599m	GW323f	CO	CO	HW01														1	1
505	GW593m	m	GW417m	GW497f	ZIH	ZIH	HW01														1	1
506	GW594f	f	GW417m	GW497f	ZIH	ZIH	HW01														2	2
507	GW595f	f	GW599m	GW323f	CO	CO	HW01														1	1
508	GW596m	m	GW599m	GW323f	CO	CO	HW01														1	1
509	GW598m	m	unk.	unk.	unk.	AH	HW01														1	1
510	GW599m	m	GW294m	GW112f	RT	CO	HW01														1	1
511	GW600m	m	GW417m	GW497f	ZIH	ZIH	HW01														1	1
512	GW602f	f	GW186m	GW185f	LE	LE	HW01														1 †	1
513	GW603f	f	GW186m	GW185f	LE	LE	HW01														1 †	1
514	GW604m	m	GW187m	GW016f	AG	AG	HW01														1 †	1
515	GW605m	m	GW037m	GW058f	SP	BB	HW01														1 †	1
516	GW606f	f	unk.	unk.	unk.	BA	HW01														1 †	1
517	GW607f	f	GW404m	GW177f	RU	RU	HW01														1 †	1
518	GW608m	m	GW243m	GW195f	BA	LE	HW01														1 †	1
519	GW609m	m	GW186m	GW185f	LE	LE	HW01														1	1
520	GW610f	f	GW207m	GW140f	SPJ	BT	HW01														1	1
521	GW611f	f	unk.	unk.	unk.	MR	HW01														1	1
522	GW621m	m	GW417m	GW497f	ZIH	ZIH	HW01														1	1
523	GW642m	m	unk.	unk.	unk.	PIE	HW01														1	1
524	GW661m	m	unk.	unk.	unk.	BY	HW22												3			3
							No. of detections / year	2	1	1	3	10	31	65	87	78	123	142	221	293	284	1341**

## Sheet: Table S2
Table S2 Territories of the genotyped breeding pairs identified between 2005 and 2015 in Germany. Initial of the territory (T), name of the territory (Territory), initial of the federal state(s) (S), and the federal state(s) or COUNTRY where the territory is located
No	T	Territory	S	Federal state(s) or COUNTRY
1	AG	Altengrabow	ST, BB	Sachsen-Anhalt, Brandenburg
2	AH	Annaburger Heide	ST, BB, SN	Sachsen-Anhalt, Brandenburg, Sachsen
3	BA	Babben-Wanninchen	BB	Brandenburg
4	BE	Bergen	NI	Niedersachsen
5	BI	Biehain	SN	Sachsen, POLAND
6	CLH	Colbitz-Letzlinger Heide	ST	Sachsen-Anhalt
7	CO	Coswig	ST	Sachsen-Anhalt
8	CUN	Cunewalde	SN	Sachsen
9	CUX	Cuxhaven	NI	Niedersachsen
10	DN	Dauban	SN	Sachsen
11	DZ	Daubitz	SN	Sachsen
12	ES	Eschede	NI	Niedersachsen
13	FHB	Forst Hohenbucko	BB	Brandenburg
14	GA	Gartow	NI, ST	Niedersachsen, Sachsen-Anhalt
15	GKL	Göritz/Klepzig	BB, ST	Brandenburg, Sachsen-Anhalt
16	GLH	Glücksburger Heide	ST	Sachsen-Anhalt
17	GR	Großräschen	BB	Brandenburg
18	GRH	Grünhaus	BB	Brandenburg
19	HF	Hoher Fläming	ST	Sachsen-Anhalt
20	HO	Hornow	BB	Brandenburg
21	HW	Hohwald	SN	Sachsen, CZECHIA
22	JW	Jüterbog West	BB	Brandenburg
23	KH	Königsbrücker Heide	SN	Sachsen
24	KHB	Königshainer Berge	SN	Sachsen
25	KN	Knappenrode	SN	Sachsen
26	KO	Kollm	SN	Sachsen
27	LB	Lieberose	BB	Brandenburg
28	LE	Lehnin	BB	Brandenburg
29	LH	Laußnitzer Heide	SN	Sachsen
30	LUE	Lübtheen	MV	Mecklenburg-Vorpommern
31	MH	Muskauer Heide	SN	Sachsen
32	MI	Milkel	SN	Sachsen
33	MI II	Milkel II	SN	Sachsen
34	MOE	Möckern	ST	Sachsen-Anhalt
35	MU	Munster	NI	Niedersachsen
36	N	Neustadt	SN	Sachsen
37	NO	Nochten	SN	Sachsen
38	NY	Niesky	SN	Sachsen
39	RM	Rheinmetall	NI	Niedersachsen
40	RT	Rosenthal	SN	Sachsen
41	RU	Ruhland	BB	Brandenburg
42	SE	Seese	BB	Brandenburg
43	SF	Sauener Forst	BB	Brandenburg
44	SL	Seenland	SN	Sachsen
45	SP	Spremberg	SN, BB	Sachsen, Brandenburg
46	SPJ	Sperenberg-Jüterbog	BB	Brandenburg
47	STO	Storkow	BB	Brandenburg
48	TL	Teichland	BB	Brandenburg
49	UEM	Ueckermünde	MV	Mecklenburg-Vorpommern
50	WE	Welzow	BB	Brandenburg
51	WI	Wietzendorf	NI	Niedersachsen
52	ZIH	Zichtauer Forst	ST	Sachsen-Anhalt

## Sheet: Table S3
Table S3 Territories of breeding pairs with missing genotypes or without reproduction (pairs or single resident wolves) and federal states where individuals were sampled outside of a territory (-). Initial of the territory (T), name of the territory (Territory), initial of the ferderal state(s) (S), and the ferderal state(s) or COUNTRY where the territory is located
No	T	Territory	S	Federal state(s) or COUNTRY
1	BAT	Barnstorf	NI	Niedersachsen
2	BED	Bernsdorf	SN	Sachsen
3	BK	Bärenklau	BB	Brandenburg
4	BT	Baruth	BB	Brandenburg
5	EB	Ebstorf	NI	Niedersachsen
6	EL	Emsland	NI	Niedersachsen
7	ESO	Eschede-Ost	NI	Niedersachsen
8	FU	Fuhrberg	NI	Niedersachsen
9	GOE	Göhrde	NI	Niedersachsen
10	GZ	Görzke	BB	Brandenburg
11	KAL	Kaliß	MV, BB	Mecklenburg-Vorpommern, Brandenburg
12	KRH	Kyritz-Ruppin	BB, MV	Brandenburg, Mecklenburg-Vorpommern
13	MG	Mangfallgebirge	BY	Bayern
14	MR	Müllrose	BB	Brandenburg
15	OH	Oranienbaumer Heide	ST	Sachsen-Anhalt
16	OHR	Ohrdruf	TH	Thüringen
17	OMO	Ostenholzer Moor	NI	Niedersachsen
18	PIE	Piensk	SN	POLAND, Sachsen
19	PR	Prignitz	BB, MV	Brandenburg, Mecklenburg-Vorpommern
20	RW	Reinhardswald	HE, NI, NW	Hessen, Niedersachsen, Nordrhein-Westfalen
21	RZ	Ruszow	SN	POLAND, Sachsen
22	SI	Siegadel	BB	Brandenburg
23	SNV	Schneverdingen	NI	Niedersachsen
24	STB	Sternberg	MV	Mecklenburg-Vorpommern
25	WIS	Wirchensee	BB	Brandenburg
26	Z	Zschorno	BB	Brandenburg
27	-	-	BB	Brandenburg
28	-	-	BW	Baden-Württemberg
29	-	-	BY	Bayern
30	-	-	HE	Hessen
31	-	-	MV	Mecklenburg-Vorpommern
32	-	-	NI	Niedersachsen
33	-	-	NW	Nordrhein-Westfalen
34	-	-	RP	Rheinland-Pfalz
35	-	-	SH	Schleswig-Holstein
36	-	-	SN	Sachsen
37	-	-	ST	Sachsen-Anhalt
38	-	-	TH	Thüringen

## Sheet: Table S4
Table S4 Yearly numbers of the genotyped breeding pairs (N genetic) and numbers of all confirmed breeding pairs (N monitoring) between 2005 and 2015, as presented in Figure 3. Yearly haplotype frequency (HW01 and HW02) of breeders. Mean number of alleles (Na), allelic richness (Ar, not included in Fig. 3), observed heterozygosity (Ho), unbiased expected heterozygosity (He), yearly average pedigre…
Year	N genetic	N monitoring	HW01	HW02	Na (SE)	Ar (SE)	Ho (SE)	He (SE)	Mean Fp (SE)	Unk. breeders
2005	2	2	1	0	2.92 (0.31)	1.54 (0.08)	0.56 (0.1)	0.54 (0.08)	0.06 (0.06)	0.25
2006	3	3	1	0	3.46 (0.4)	1.58 (0.07)	0.6 (0.09)	0.59 (0.07)	0.04 (0.06)	0.4
2007	3	3	1	0	3.46 (0.4)	1.59 (0.07)	0.6 (0.09)	0.59 (0.07)	0.04 (0.06)	0.4
2008	5	5	1	0	3.62 (0.35)	1.56 (0.06)	0.62 (0.08)	0.56 (0.06)	0.06 (0.05)	0.22
2009	7	7	1	0	4 (0.32)	1.57 (0.05)	0.63 (0.06)	0.57 (0.05)	0.04 (0.05)	0.29
2010	7	7	1	0	4 (0.32)	1.57 (0.05)	0.63 (0.06)	0.57 (0.05)	0.04 (0.05)	0.29
2011	11	11	0.95	0.05	4.31 (0.38)	1.57 (0.05)	0.6 (0.06)	0.57 (0.05)	0.04 (0.07)	0.25
2012	16	16	0.9	0.1	4.54 (0.24)	1.56 (0.05)	0.56 (0.05)	0.56 (0.05)	0.03 (0.06)	0.3
2013	23	23	0.89	0.11	4.85 (0.41)	1.58 (0.05)	0.58 (0.05)	0.58 (0.05)	0.05 (0.1)	0.33
2014	29	30	0.93	0.07	4.39 (0.37)	1.57 (0.05)	0.56 (0.05)	0.57 (0.05)	0.07 (0.11)	0.3
2015	39	44	0.93	0.07	4.69 (0.41)	1.57 (0.05)	0.57 (0.05)	0.57 (0.05)	0.06 (0.1)	0.26

## Sheet: Table S5
Table S5 Genetic diversity indices of the genotyped breeders in the year 2015 for the three core areas (see Fig. S1 and Fig. S5). Number of individuals (N), mean number of alleles (Na), number of effective alleles (Ne), allelic richness (Ar), observed heterozygosity (Ho), unbiased expected heterozygosity (He), and the respective standard errors (SE)
Core area	N	Na (SE)	Ne (SE)	Ar (SE)	Ho (SE)	He (SE)
CORE1	37	4.62 (0.43)	2.45 (0.2)	3.82 (0.24)	0.58 (0.05)	0.56 (0.05)
CORE2	22	4.00 (0.42)	2.49 (0.26)	3.64 (0.34)	0.55 (0.06)	0.55 (0.06)
CORE3	11	3.38 (0.27)	2.34 (0.17)	3.38 (0.27)	0.55 (0.05)	0.57 (0.04)
